# Supplementary material for: HPLC-MS/MS Oxylipin Analysis of Plasma from Amyotrophic Lateral Sclerosis Patients
Source: Biomedicines. 2022 Mar 15;10(3):674. doi: 10.3390/biomedicines10030674 (PMC8945419; doi:10.3390/biomedicines10030674)
Supplement: Supplementary file 1 [file biomedicines-10-00674-s001.zip]

Archive with 10 entries (10 files):
- Figure S1 - Fragmentation spectra.pdf
- Figure S2- Chormatographic separation.pdf
- Figure S3 - LOD & LOQ.pdf
- Figure S4 - Supplementation experiment.pdf
- Table S1- Analyzed oxylipins.pdf
- Table S2 - MRM list.pdf
- Table S3 - Calibration curves.pdf
- Table S4 - Calibrants.pdf
- Table S5 - General LOD & LOQ.pdf
- Table S6 - SPM LOD & LOQ.pdf
